# Supplementary material for: Achieving inactive disease state in men and women with axial spondyloarthritis: results from a multi-country prospective observational study
Source: Rheumatology (Oxford). 2025 Aug 20;64(12):6337–44. doi: 10.1093/rheumatology/keaf447 (PMC12671858; doi:10.1093/rheumatology/keaf447)
Supplement: keaf447_Supplementary_Data [file keaf447_supplementary_data.zip]

Archive with 5 entries (4 files):
- keaf447_Supplementary_Data/
- keaf447_Supplementary_Data/rhe-24-1010-File006.pdf
- keaf447_Supplementary_Data/rhe-24-1010-File007.docx
- keaf447_Supplementary_Data/rhe-24-1010-File008.docx
- keaf447_Supplementary_Data/rhe-24-1010-File009.docx
